# Supplementary material for: MRI Radiomics Data Analysis for Differentiation between Malignant Mixed Müllerian Tumors and Endometrial Carcinoma
Source: Cancers (Basel). 2024 Jul 25;16(15):2647. doi: 10.3390/cancers16152647 (PMC11312193; doi:10.3390/cancers16152647)
Supplement: Supplementary file 1 [file cancers-16-02647-s001.zip]

Archive with 1 entries (1 files):
- cancers-3094381-supplementary.pdf
